# Supplementary material for: Mutations on a conserved distal enhancer in the porcine C-reactive protein gene impair its expression in liver
Source: Front Immunol. 2023 Sep 14;14:1250942. doi: 10.3389/fimmu.2023.1250942 (PMC10539928; doi:10.3389/fimmu.2023.1250942)
Supplement: Supplementary file 2 [file Table_1.xlsx]

## Sheet: Hoja1
Title:	Mutations on a conserved distal enhancer in the porcine C-reactive protein gene impair its expression in liver.
Authors:	Carles Hernández-Banqué, Teodor Jové-Juncà, Daniel Crespo-Piazuelo, Olga González-Rodríguez, Yuliaxis Ramayo-Caldas, Anna Esteve-Codina, Jordi Estellé, Marie-José Mercat, Marco C.A.M. Bink, Raquel Quintanilla, Maria Ballester
Supplementary table 1. Position of the polymorphisms found in the CRP gene and its regulatory region and level of association with CRP serum concentration.
Name	Chr	Position	A1	MAF	P-value	FDR
rs327446000	4	90800879	C	0.175	0.00080496	0.0308301
rs699421042	4	90792822	A	0.175	0.00141958	0.0308301
rs1110518302	4	90785174	AT	0.18	0.00207913	0.0308301
rs333823937	4	90800896	G	0.18	0.00207913	0.0308301
rs697227522	4	90785144	T	0.175	0.00267618	0.0308301
rs332419173	4	90785150	T	0.175	0.00267618	0.0308301
rs713185741	4	90785143	C	0.18	0.00413982	0.0308301
rs708863933	4	90792864	ATTTT	0.165	0.00446644	0.0308301
rs320671270	4	90784654	C	0.175	0.00589415	0.0308301
	4	90798121	CT/C	0.1616	0.0064628	0.0308301
rs323647912	4	90781347	T	0.085	0.00761373	0.0308301
rs342055992	4	90782692	C	0.18	0.00856315	0.0308301
rs322365117	4	90802302	T	0.17	0.00929143	0.0308301
rs340634113	4	90784513	C	0.17	0.0103828	0.0308301
rs319656996	4	90784531	T	0.17	0.0103828	0.0308301
rs328369688	4	90784511	C	0.17	0.0103828	0.0308301
rs330335524	4	90784689	C	0.17	0.0103828	0.0308301
rs340018652	4	90784693	A	0.17	0.0103828	0.0308301
rs321882463	4	90784718	A	0.17	0.0103828	0.0308301
rs343441529	4	90800303	T	0.165	0.0112846	0.0308301
rs693961338	4	90801224	T	0.16	0.0115142	0.0308301
rs338920417	4	90798187	T	0.1717	0.0116461	0.0308301
rs705544356	4	90798188	G	0.1717	0.0116461	0.0308301
rs1111269476	4	90785472	TA	0.17	0.0128318	0.0308301
rs696392277	4	90785487	T	0.17	0.0128318	0.0308301
rs332359272	4	90798534	A	0.17	0.012916	0.0308301
rs327919465	4	90802954	C	0.17	0.0132306	0.0308301
rs340139513	4	90803136	T	0.17	0.0132306	0.0308301
rs341974594	4	90802952	C	0.17	0.0132306	0.0308301
rs713070330	4	90804065	A	0.175	0.013646	0.0308301
rs698091054	4	90800677	A	0.18	0.0137175	0.0308301
rs80947416	4	90793368	T	0.18	0.0141984	0.0308301
rs325162412	4	90792102	A	0.18	0.0152335	0.0308301
rs339542588	4	90783854	G	0.17	0.0157571	0.0308301
rs81282530	4	90791564	T	0.17	0.0157571	0.0308301
rs319529850	4	90800355	T	0.17	0.0157571	0.0308301
	4	90798132	C/CT	0.17	0.0159388	0.0308301
rs320161240	4	90782001	T	0.175	0.0165485	0.0308301
rs701724247	4	90782064	T	0.175	0.0165485	0.0308301
rs326348255	4	90783341	T	0.175	0.0165485	0.0308301
rs334435806	4	90784780	T	0.175	0.0165485	0.0308301
rs346269709	4	90785549	G	0.175	0.0165485	0.0308301
rs335091057	4	90785722	G	0.175	0.0165485	0.0308301
rs81282532	4	90791553	T	0.175	0.0165485	0.0308301
rs338480910	4	90791977	T	0.175	0.0165485	0.0308301
rs322421647	4	90792232	G	0.175	0.0165485	0.0308301
rs80921580	4	90793426	G	0.175	0.0165485	0.0308301
rs331043265	4	90797827	G	0.175	0.0165485	0.0308301
rs80928546	4	90800080	T	0.175	0.0165485	0.0308301
rs1107744215	4	90800419	TC	0.175	0.0165485	0.0308301
rs323720214	4	90800519	T	0.175	0.0165485	0.0308301
rs340175625	4	90800562	G	0.175	0.0165485	0.0308301
rs336038040	4	90800601	C	0.175	0.0165485	0.0308301
rs320964127	4	90803539	T	0.175	0.0165485	0.0308301
rs336363700	4	90782158	G	0.175	0.0165485	0.0308301
rs341420211	4	90782862	A	0.175	0.0165485	0.0308301
rs324798476	4	90782865	C	0.175	0.0165485	0.0308301
rs342507723	4	90791697	A	0.175	0.0165485	0.0308301
rs706699809	4	90791768	T	0.175	0.0165485	0.0308301
rs345939245	4	90792216	C	0.175	0.0165485	0.0308301
rs335744071	4	90792249	G	0.175	0.0165485	0.0308301
rs344054975	4	90793029	A	0.175	0.0165485	0.0308301
rs322803992	4	90794118	C	0.175	0.0165485	0.0308301
rs344983274	4	90794143	A	0.175	0.0165485	0.0308301
rs326987288	4	90794149	A	0.175	0.0165485	0.0308301
rs703734786	4	90800424	C	0.175	0.0165485	0.0308301
rs334186121	4	90800558	C	0.175	0.0165485	0.0308301
rs322225336	4	90800569	C	0.175	0.0165485	0.0308301
rs691246133	4	90800654	G	0.175	0.0165485	0.0308301
rs336100714	4	90801623	A	0.175	0.0165485	0.0308301
rs336099866	4	90802352	A	0.175	0.0165485	0.0308301
rs341595340	4	90802552	A	0.175	0.0165485	0.0308301
rs342746947	4	90799050	C	0.175	0.0165485	0.0304135
rs343442243	4	90797445	A	0.17	0.0173369	0.0318623
rs327105632	4	90785553	A	0.1768	0.0198184	0.0359373
rs81282535	4	90791614	C	0.165	0.0208155	0.0362937
rs696812566	4	90791641	G	0.165	0.0208155	0.0362937
rs81282534	4	90791615	G	0.165	0.0208155	0.0362937
rs80975570	4	90803564	G	0.18	0.0215502	0.037099
rs332298525	4	90784297	T	0.17	0.0220016	0.0374027
rs792568212	4	90783279	CAA	0.165	0.0238003	0.0390551
rs326361906	4	90784166	T	0.16	0.0254943	0.0390551
rs335084662	4	90784146	A	0.16	0.0254943	0.0390551
rs343514390	4	90784161	A	0.16	0.0254943	0.0390551
rs324137016	4	90782797	T	0.17	0.0259304	0.0390551
rs333205903	4	90782824	G	0.17	0.0259304	0.0390551
rs81282531	4	90791555	G	0.08	0.0264196	0.0390551
rs335780184	4	90803394	A	0.08	0.0264196	0.0390551
rs344005334	4	90781887	T	0.08	0.0264196	0.0390551
rs332424946	4	90793187	T	0.08	0.0264196	0.0390551
rs333568699	4	90804367	T	0.08	0.0264196	0.0390551
rs343152271	4	90804909	G	0.08	0.0264196	0.0390551
rs324309535	4	90804298	A	0.165	0.0289262	0.0402244
rs346252806	4	90798545	T	0.165	0.0293376	0.0402244
rs331049933	4	90782114	G	0.17	0.0293509	0.0402244
rs344296076	4	90782414	T	0.17	0.0293957	0.0402244
rs329416022	4	90782439	G	0.17	0.0293957	0.0402244
rs333490466	4	90791934	T	0.17	0.0293957	0.0402244
rs323418293	4	90782430	C	0.17	0.0293957	0.0402244
rs340824196	4	90803982	T	0.17	0.0295768	0.0402244
rs1112976602	4	90784398	GAAA	0.16	0.0312771	0.0414168
rs338272338	4	90781973	G	0.17	0.0313671	0.0414168
rs335561843	4	90792974	C	0.17	0.0313671	0.0414168
rs702549814	4	90801213	GT	0.07	0.0320216	0.0417283
rs335487115	4	90805157	A	0.165	0.0325235	0.0417283
rs321242394	4	90805170	T	0.165	0.0325235	0.0417283
rs1113865967	4	90800281	T	0.155	0.0334856	0.0425612
-	4	90801483	C	0.1717	0.0357365	0.0444752
rs345756212	4	90801503	G	0.1717	0.0357365	0.0444752
rs344313211	4	90783322	A	0.17	0.0359726	0.0444752
rs331677022	4	90782355	G	0.165	0.0381713	0.0461109
rs337727164	4	90785897	T	0.175	0.0382101	0.0461109
rs321893316	4	90784123	C	0.165	0.0383128	0.0461109
rs80806221	4	90800209	A	0.16	0.0394456	0.0470579
rs340227092	4	90784121	T	0.17	0.0402879	0.0476449
rs690500258	4	90782056	A	0.075	0.0495736	0.0581208
rs337600737	4	90783314	G	0.165	0.0603196	0.0701151
	4	90799384	G	0.16	0.0756374	0.0871754
rs1112223233	4	90784210	ATT	0.155	0.0805122	0.092014
rs80848339	4	90803606	T	0.175	0.0827768	0.0938137
	4	90805220	TA	0.16	0.0886304	0.0988128
	4	90798132	C/CTTT	0.095	0.0886409	0.0988128
rs696361335	4	90804599	A	0.105	0.0991356	0.109613
rs338085547	4	90804818	G	0.16	0.132578	0.145408
rs326444616	4	90804945	G	0.095	0.138949	0.149977
rs692587247	4	90792670	GCA	0.1	0.210446	0.225359
rs342966523	4	90804369	A	0.09	0.260789	0.27494
	4	90785791	CAAAAAAAA	0.08242	0.318842	0.333558
	4	90785791	C	0.3242	0.38819	0.399953
	4	90804588	A	0.09	0.447682	0.450998
rs80958253	4	90804626	A	0.06	0.447682	0.450998
rs80810525	4	90804622	C	0.06	0.447682	0.450998
rs700344830	4	90784398	GA	0.21	0.46567	0.46567
