# Supplementary material for: Mutations on a conserved distal enhancer in the porcine C-reactive protein gene impair its expression in liver
Source: Front Immunol. 2023 Sep 14;14:1250942. doi: 10.3389/fimmu.2023.1250942 (PMC10539928; doi:10.3389/fimmu.2023.1250942)
Supplement: Supplementary file 3 [file Table_2.xlsx]

## Sheet: Hoja1
Title:	Mutations on a conserved distal enhancer in the porcine C-reactive protein gene impair its expression in liver.
Authors:	Carles Hernández-Banqué, Teodor Jové-Juncà, Daniel Crespo-Piazuelo, Olga González-Rodríguez, Yuliaxis Ramayo-Caldas, Anna Esteve-Codina, Jordi Estellé, Marie-José Mercat, Marco C.A.M. Bink, Raquel Quintanilla, Maria Ballester
Supplementary table 2. Position of the 250 most significant SNVs (over the genome wide significance threshold) associated to the CRP expression in the eGWAS study.
Name	CHR	POS	A1	A2	MAF	N	P	padj
rs793561911	4	90743524	-	TTCTGTTTGTGGGACCGGCCC	0.241667	300	1.25433e-30	3.1747e-23
rs713631040	4	90743532	A	G	0.241667	300	1.25433e-30	3.1747e-23
rs330141279	4	90743549	A	G	0.24	299	2.09442e-30	5.30096e-23
rs334016742	4	90796210	C	G	0.245	300	2.36332e-30	5.98154e-23
rs325087855	4	90681003	T	C	0.233333	300	3.55964e-30	9.00941e-23
rs328995216	4	90744910	G	T	0.246667	300	3.87398e-30	9.80501e-23
rs338992142	4	90743570	G	A	0.240803	298	4.33464e-30	1.09709e-22
rs322057211	4	90673382	A	G	0.23913	299	6.23659e-30	1.57847e-22
rs693961338	4	90801224	T	C	0.238333	300	6.6305e-30	1.67817e-22
rs331519256	4	90679310	T	C	0.244147	299	6.66685e-30	1.68737e-22
	4	90795240	AA	-	0.245	300	1.09582e-29	2.77351e-22
rs330530706	4	90746051	T	C	0.238333	300	1.1825e-29	2.9929e-22
rs335091057	4	90785722	G	A	0.240803	299	1.70928e-29	4.32617e-22
rs699391335	4	90795233	A	C	0.245819	299	1.71898e-29	4.35072e-22
rs330188787	4	90680920	A	G	0.241667	300	1.77966e-29	4.5043e-22
rs337722842	4	90678871	T	C	0.236667	300	2.14913e-29	5.43943e-22
rs344315628	4	90673815	A	G	0.241667	300	2.25355e-29	5.70371e-22
rs343516039	4	90672194	T	C	0.24	300	2.66438e-29	6.74352e-22
rs324312715	4	90777810	G	A	0.24	300	2.73613e-29	6.92512e-22
rs321311642	4	90668943	T	C	0.24	300	2.81336e-29	7.12059e-22
rs342532395	4	90679386	G	A	0.238333	300	2.93437e-29	7.42686e-22
rs1108242421	4	90789550	TTTG	A	0.241667	300	2.94023e-29	7.44169e-22
	4	90789553	G	*	0.241667	300	2.94023e-29	7.44169e-22
rs341595340	4	90802552	A	C	0.24	300	3.30269e-29	8.35908e-22
rs323116418	4	90671474	A	G	0.24	300	3.43662e-29	8.69805e-22
rs338577397	4	90673304	A	G	0.241667	300	3.49124e-29	8.83629e-22
rs337936166	4	90775676	C	A	0.231667	300	4.26729e-29	1.08005e-21
rs81382335	4	90674396	A	G	0.241667	300	4.44316e-29	1.12456e-21
rs334072060	4	90679351	A	G	0.24	300	4.73511e-29	1.19845e-21
rs324318050	4	90601700	A	G	0.29	300	4.77506e-29	1.20856e-21
rs332138600	4	90740099	C	T	0.241667	300	4.789e-29	1.21209e-21
rs334825540	4	90670672	G	A	0.242475	299	4.89475e-29	1.23886e-21
rs335929577	4	90742957	G	A	0.243333	300	5.02202e-29	1.27107e-21
rs331287030	4	90679158	G	A	0.241667	300	5.24274e-29	1.32693e-21
rs321717047	4	90786303	T	C	0.244863	292	5.30832e-29	1.34353e-21
rs343621669	4	90680903	A	G	0.243333	300	5.50814e-29	1.3941e-21
rs320745739	4	90680908	C	T	0.243333	300	5.50814e-29	1.3941e-21
rs326182067	4	90604440	G	A	0.291667	300	5.75297e-29	1.45607e-21
rs335310429	4	90747631	A	G	0.244147	299	6.55821e-29	1.65988e-21
rs331665981	4	90669000	A	C	0.24	300	6.91992e-29	1.75143e-21
rs328915461	4	90670316	A	G	0.24	300	7.24366e-29	1.83336e-21
rs336105910	4	90795547	C	A	0.238255	298	7.47437e-29	1.89176e-21
rs319363794	4	90678170	G	A	0.241667	300	8.65137e-29	2.18965e-21
rs329753015	4	90662767	A	G	0.275	300	8.79459e-29	2.2259e-21
rs1109559497	4	90870264	A	-	0.235	300	8.99407e-29	2.27639e-21
rs3476139421	4	90680175	C	T	0.241667	300	9.51043e-29	2.40708e-21
rs325745585	4	90680316	T	C	0.241667	300	9.51043e-29	2.40708e-21
rs335281268	4	90680322	C	T	0.241667	300	9.51043e-29	2.40708e-21
rs340650074	4	90747594	A	G	0.241667	300	1.05083e-28	2.65964e-21
rs323922741	4	90747609	A	G	0.241667	300	1.05083e-28	2.65964e-21
rs324808001	4	90659498	A	G	0.278333	300	1.06772e-28	2.70239e-21
rs334227278	4	90659514	A	G	0.278333	300	1.06772e-28	2.70239e-21
rs328971922	4	90749645	A	G	0.228956	297	1.08007e-28	2.73365e-21
rs345516680	4	90650919	T	C	0.273333	300	1.08126e-28	2.73666e-21
rs343041592	4	90790437	C	T	0.243333	300	1.12917e-28	2.85792e-21
rs331335984	4	90680693	T	C	0.245	300	1.18878e-28	3.00879e-21
rs342633022	4	90605247	G	A	0.293333	300	1.23036e-28	3.11403e-21
rs343728195	4	90772674	C	A	0.243333	300	1.23499e-28	3.12575e-21
rs700328244	4	90745521	T	C	0.24	300	1.27842e-28	3.23567e-21
rs691246133	4	90800654	G	T	0.243333	300	1.28907e-28	3.26262e-21
rs328329648	4	90678064	T	C	0.245	300	1.34213e-28	3.39692e-21
rs342704675	4	90746141	G	A	0.241667	300	1.34337e-28	3.40006e-21
rs339744558	4	90669287	A	G	0.242475	299	1.36821e-28	3.46293e-21
rs325384777	4	90739721	A	G	0.242475	299	1.37238e-28	3.47348e-21
rs320671270	4	90784654	C	G	0.242475	299	1.39194e-28	3.52299e-21
rs345845350	4	90741737	C	T	0.245	300	1.40543e-28	3.55713e-21
rs325453624	4	90741766	G	A	0.245	300	1.40543e-28	3.55713e-21
rs344211216	4	90747727	G	T	0.243333	300	1.4063e-28	3.55933e-21
rs338519562	4	90669877	G	A	0.243333	300	1.41062e-28	3.57027e-21
rs318615277	4	90670993	A	C	0.243333	300	1.41062e-28	3.57027e-21
rs81266335	4	90673775	G	C	0.243333	300	1.41062e-28	3.57027e-21
rs330320672	4	90677218	C	T	0.243333	300	1.41062e-28	3.57027e-21
rs332939895	4	90677727	C	T	0.243333	300	1.41062e-28	3.57027e-21
rs339260710	4	90678047	T	C	0.243333	300	1.41062e-28	3.57027e-21
rs345464072	4	90678057	T	G	0.243333	300	1.41062e-28	3.57027e-21
rs330638038	4	90679118	T	C	0.243333	300	1.41062e-28	3.57027e-21
rs336742326	4	90670021	G	A	0.240803	299	1.43189e-28	3.6241e-21
rs332780214	4	90764194	G	C	0.24	300	1.44045e-28	3.64576e-21
rs333510360	4	90669476	A	G	0.241667	300	1.44518e-28	3.65774e-21
rs345628377	4	90669483	A	G	0.241667	300	1.44518e-28	3.65774e-21
rs318325143	4	90746167	G	T	0.24	300	1.44711e-28	3.66262e-21
rs324788241	4	90678472	A	G	0.241667	300	1.45711e-28	3.68793e-21
rs345517468	4	90678602	G	A	0.241667	300	1.45711e-28	3.68793e-21
rs341358664	4	90675457	G	A	0.243333	300	1.52216e-28	3.85257e-21
rs337900095	4	90739731	G	A	0.243333	300	1.54004e-28	3.89783e-21
rs340932536	4	90672312	T	C	0.241667	300	1.56178e-28	3.95285e-21
rs344239670	4	90796473	T	C	0.245819	299	1.56458e-28	3.95994e-21
rs326795076	4	90745483	G	A	0.24	300	1.59291e-28	4.03164e-21
rs335773269	4	90745497	G	A	0.24	300	1.59291e-28	4.03164e-21
rs344914580	4	90748212	A	G	0.236667	300	1.62199e-28	4.10524e-21
rs320774441	4	90743456	T	C	0.24	300	1.7488e-28	4.4262e-21
rs333600893	4	90671486	A	T	0.236667	300	1.77884e-28	4.50223e-21
rs318249997	4	90604982	T	C	0.293333	300	1.85117e-28	4.68529e-21
rs332542644	4	90727617	T	G	0.245	300	1.89686e-28	4.80093e-21
rs342636560	4	90743780	A	G	0.245	300	1.89686e-28	4.80093e-21
rs343224912	4	90775431	G	A	0.245	300	1.89686e-28	4.80093e-21
rs339755870	4	90657240	T	C	0.28	300	1.89759e-28	4.80278e-21
rs327302449	4	90756272	A	G	0.243333	300	1.91078e-28	4.83617e-21
rs340175625	4	90800562	G	A	0.245	300	1.93855e-28	4.90645e-21
rs698810805	4	90786369	T	C	0.243197	294	1.9566e-28	4.95214e-21
rs341970030	4	90721108	C	T	0.243333	300	1.96581e-28	4.97545e-21
rs334815691	4	90747923	T	C	0.243333	300	1.99417e-28	5.04722e-21
	4	90747140	C	-	0.236667	300	1.99999e-28	5.06196e-21
rs323162770	4	90870781	A	T	0.235	300	2.02073e-28	5.11445e-21
rs699454560	4	90681063	T	C	0.24	300	2.03956e-28	5.16211e-21
rs331434799	4	90786581	T	G	0.243333	300	2.05717e-28	5.20668e-21
rs334504464	4	90672119	G	A	0.24	300	2.18044e-28	5.51867e-21
rs330997062	4	90727435	G	C	0.246667	300	2.22601e-28	5.63401e-21
rs345690112	4	90659610	A	T	0.28	300	2.22967e-28	5.64327e-21
rs318753458	4	90666512	G	A	0.28	300	2.22967e-28	5.64327e-21
rs326256237	4	90669999	G	A	0.23913	299	2.30922e-28	5.84461e-21
rs342270919	4	90741189	A	C	0.243333	300	2.31328e-28	5.85489e-21
rs343646810	4	90783040	T	C	0.240803	299	2.40886e-28	6.0968e-21
rs345953884	4	90721382	T	C	0.242475	299	2.42327e-28	6.13327e-21
rs80921580	4	90793426	G	A	0.243333	300	2.53081e-28	6.40546e-21
rs698532270	4	90742268	A	T	0.24	300	2.56239e-28	6.48538e-21
rs324701488	4	90679520	G	A	0.236667	300	2.59168e-28	6.55952e-21
rs334066949	4	90679526	T	C	0.236667	300	2.59168e-28	6.55952e-21
rs3473270426	4	90680058	C	T	0.238333	300	2.6374e-28	6.67523e-21
	4	90680072	AAATT	-	0.238333	300	2.6374e-28	6.67523e-21
rs344313211	4	90783322	A	G	0.241667	300	2.65641e-28	6.72335e-21
rs343606007	4	91020025	A	G	0.268333	300	2.65853e-28	6.72871e-21
	4	90741980	AGA	-	0.241667	300	2.68439e-28	6.79417e-21
	4	90741984	AACAGATAACAA	-	0.241667	300	2.68439e-28	6.79417e-21
rs340139513	4	90803136	T	C	0.241667	300	2.68528e-28	6.79642e-21
rs327373631	4	90666496	G	A	0.278333	300	2.70176e-28	6.83813e-21
rs344582893	4	90754713	C	T	0.241667	300	2.70678e-28	6.85083e-21
rs336849040	4	90776556	G	A	0.243333	300	2.79707e-28	7.07936e-21
rs346356703	4	90741897	G	C	0.243333	300	2.83012e-28	7.16301e-21
rs322530203	4	90658436	A	G	0.273333	300	2.91565e-28	7.37948e-21
rs3471011584	4	90747221	C	T	0.235	300	3.0363e-28	7.68485e-21
rs329801664	4	90788968	C	T	0.241667	300	3.1133e-28	7.87973e-21
rs339405374	4	90678427	T	C	0.24	300	3.14789e-28	7.96728e-21
rs330514423	4	90750050	A	G	0.241667	300	3.26074e-28	8.2529e-21
rs80806221	4	90800209	A	G	0.238333	300	3.41312e-28	8.63857e-21
	4	90747143	CTGTCGGAACTCTTTGTTTTGGCTGCACCCGGGGT	-	0.235786	299	3.50299e-28	8.86603e-21
rs339907087	4	90604871	A	G	0.258333	300	3.6077e-28	9.13105e-21
rs343833164	4	90673494	A	G	0.241667	300	3.64044e-28	9.21392e-21
rs338230808	4	90780221	G	A	0.243333	300	3.84953e-28	9.74312e-21
rs335376131	4	90721261	G	A	0.246667	300	3.8971e-28	9.86352e-21
rs337600737	4	90783314	G	A	0.24	300	4.09187e-28	1.03565e-20
rs330775313	4	90757592	T	C	0.241667	300	4.15603e-28	1.05189e-20
rs320881620	4	90743695	C	T	0.243333	300	4.18068e-28	1.05813e-20
rs322652547	4	90786921	C	T	0.243333	300	4.18068e-28	1.05813e-20
rs337306746	4	90602140	G	A	0.293333	300	4.28441e-28	1.08438e-20
rs327795154	4	90653043	A	G	0.275	300	4.34136e-28	1.09879e-20
rs81503838	4	90747322	C	T	0.24	300	4.43682e-28	1.12295e-20
rs345756212	4	90801503	G	T	0.244147	299	4.52271e-28	1.14469e-20
rs345568461	4	90602359	T	A	0.29097	299	4.64584e-28	1.17586e-20
rs334674482	4	90681039	A	G	0.241667	300	4.70027e-28	1.18963e-20
	4	90681088	-	CTGAAGTGGGACTCCTGTCCCCTCCTCTCCC	0.241667	300	4.70027e-28	1.18963e-20
rs329243771	4	90659351	G	T	0.271667	300	4.78143e-28	1.21018e-20
rs342055222	4	90789684	G	T	0.243333	300	4.80434e-28	1.21597e-20
rs324037264	4	90721138	C	A	0.245	300	4.91654e-28	1.24437e-20
rs81490069	4	90601955	A	G	0.295	300	4.93815e-28	1.24984e-20
rs3473082079	4	90747181	T	C	0.235	300	4.98151e-28	1.26082e-20
rs332283264	4	90604712	T	C	0.291667	300	5.22097e-28	1.32142e-20
rs324115002	4	90652563	G	A	0.238832	291	5.22186e-28	1.32165e-20
rs341568623	4	90604685	G	T	0.29	300	5.26785e-28	1.33329e-20
rs330463566	4	90743743	G	T	0.241667	300	5.28441e-28	1.33748e-20
rs321950010	4	90669182	T	C	0.241667	300	5.41273e-28	1.36996e-20
rs345835713	4	90672816	T	C	0.241667	300	5.41273e-28	1.36996e-20
rs319745340	4	90667678	A	G	0.281667	300	5.49931e-28	1.39187e-20
rs323222286	4	90653721	G	T	0.278333	300	5.52443e-28	1.39823e-20
rs333032390	4	90658648	T	C	0.276667	300	5.90872e-28	1.49549e-20
	4	90993890	AAAAAA	-	0.265	300	5.91599e-28	1.49733e-20
rs335496824	4	90671435	C	T	0.243333	300	5.94574e-28	1.50486e-20
rs710494644	4	90753975	C	T	0.241667	300	6.09592e-28	1.54287e-20
rs691562447	4	90753977	T	C	0.241667	300	6.09592e-28	1.54287e-20
rs328681200	4	90788767	G	C	0.241667	300	6.13065e-28	1.55166e-20
rs331593766	4	90670102	T	C	0.241667	300	6.1861e-28	1.5657e-20
rs318263950	4	90670132	T	C	0.241667	300	6.1861e-28	1.5657e-20
rs328889808	4	90678300	A	C	0.241667	300	6.1861e-28	1.5657e-20
rs81382334	4	90678339	C	T	0.241667	300	6.1861e-28	1.5657e-20
rs336956873	4	90760905	C	G	0.24	300	6.24219e-28	1.57989e-20
rs342337479	4	90724362	T	C	0.235786	299	6.72796e-28	1.70284e-20
rs325677762	4	90669837	C	A	0.24	300	6.78492e-28	1.71726e-20
rs322268659	4	90681052	T	C	0.243333	300	7.04325e-28	1.78264e-20
rs343651392	4	90750143	C	T	0.243333	300	7.19868e-28	1.82198e-20
rs323052996	4	90750172	T	C	0.243333	300	7.19868e-28	1.82198e-20
rs344029413	4	90660028	A	G	0.278333	300	7.40676e-28	1.87464e-20
rs322416302	4	90747855	T	C	0.24	300	7.4768e-28	1.89237e-20
rs338682137	4	90870170	T	G	0.235	300	7.56624e-28	1.91501e-20
rs332781841	4	90781082	T	C	0.238333	300	7.59452e-28	1.92217e-20
rs319131353	4	90749445	A	G	0.23	300	7.7756e-28	1.968e-20
rs322600571	4	90870704	A	G	0.235	300	7.83377e-28	1.98272e-20
rs318391230	4	90749000	A	G	0.23913	299	7.96849e-28	2.01682e-20
rs338348119	4	90743161	A	T	0.243333	300	8.18348e-28	2.07123e-20
rs329932569	4	90755885	T	C	0.243333	300	8.24859e-28	2.08771e-20
rs325138365	4	90755904	G	A	0.243333	300	8.24859e-28	2.08771e-20
rs330711357	4	90776786	A	G	0.243333	300	8.4245e-28	2.13223e-20
rs327605851	4	90751029	T	C	0.241667	300	8.44906e-28	2.13845e-20
rs81382333	4	90678557	G	A	0.238333	300	8.50926e-28	2.15369e-20
rs329848826	4	90655540	A	T	0.278333	300	8.70576e-28	2.20342e-20
rs346131359	4	90652871	A	G	0.276667	300	8.73151e-28	2.20994e-20
rs342985753	4	90775937	A	G	0.235786	299	8.76473e-28	2.21834e-20
rs322960241	4	90746619	A	G	0.24	300	8.8036e-28	2.22818e-20
rs326840126	4	90676058	T	C	0.243333	300	8.81234e-28	2.23039e-20
rs318769950	4	90742088	T	C	0.243333	300	9.0821e-28	2.29867e-20
rs709068311	4	90674219	-	CA	0.241667	300	9.56012e-28	2.41966e-20
rs329642965	4	90759748	T	C	0.248333	300	9.66221e-28	2.4455e-20
rs319231005	4	90773517	A	G	0.24	300	9.68462e-28	2.45117e-20
rs332655886	4	90653889	A	G	0.276667	300	1.01283e-27	2.56346e-20
rs344814529	4	90653909	C	T	0.276667	300	1.01283e-27	2.56346e-20
rs319086475	4	90757677	A	G	0.245	300	1.01975e-27	2.58098e-20
rs345872356	4	90669811	G	A	0.24	300	1.04828e-27	2.65319e-20
rs691141991	4	90653099	G	T	0.275168	298	1.08103e-27	2.73608e-20
rs1111465932	4	90870943	A	-	0.230769	299	1.13074e-27	2.86189e-20
rs332283350	4	90744645	A	G	0.238333	300	1.1799e-27	2.98632e-20
rs703271261	4	90744653	A	G	0.238333	300	1.1799e-27	2.98632e-20
rs790885687	4	90744663	-	C	0.238333	300	1.1799e-27	2.98632e-20
rs321042593	4	90760948	C	T	0.245	300	1.19365e-27	3.02112e-20
rs329160712	4	90655836	C	G	0.278333	300	1.20156e-27	3.04114e-20
rs333548703	4	90721147	T	C	0.243333	300	1.22727e-27	3.10621e-20
rs343357804	4	90761686	C	A	0.243333	300	1.24456e-27	3.14997e-20
rs709108380	4	90746764	T	C	0.243333	300	1.25074e-27	3.16561e-20
rs326328091	4	90743061	C	T	0.243333	300	1.26363e-27	3.19824e-20
rs333628823	4	90743106	C	T	0.243333	300	1.26363e-27	3.19824e-20
rs341873884	4	90743113	G	A	0.243333	300	1.26363e-27	3.19824e-20
rs328924197	4	90743115	T	C	0.243333	300	1.26363e-27	3.19824e-20
rs1108087604	4	90743119	G	-	0.243333	300	1.26363e-27	3.19824e-20
rs3473591285	4	90746885	T	C	0.246667	300	1.35767e-27	3.43625e-20
rs326903010	4	90748300	C	G	0.243333	300	1.40301e-27	3.551e-20
rs338565935	4	90645328	T	C	0.29	300	1.57963e-27	3.99803e-20
rs333809263	4	90653109	A	T	0.274247	299	1.60307e-27	4.05735e-20
rs1110229118	4	90754582	-	T	0.241667	300	1.60774e-27	4.06917e-20
rs335035259	4	90873934	C	T	0.233333	300	1.62645e-27	4.11653e-20
rs336614747	4	90749436	C	T	0.230769	299	1.63608e-27	4.1409e-20
rs789778036	4	90744733	-	A	0.24	300	1.63816e-27	4.14617e-20
	4	90742274	T	-	0.238333	300	1.68347e-27	4.26085e-20
	4	90742278	T	-	0.238333	300	1.68347e-27	4.26085e-20
	4	90742282	T	-	0.238333	300	1.68347e-27	4.26085e-20
rs336241929	4	90748401	G	A	0.241667	300	1.71309e-27	4.33581e-20
rs325749536	4	90984755	T	C	0.240803	299	1.73916e-27	4.4018e-20
rs324116093	4	90742614	T	A	0.243333	300	1.76091e-27	4.45685e-20
rs343961444	4	90878303	A	T	0.235	300	1.77856e-27	4.50152e-20
rs327458999	4	90878307	G	A	0.235	300	1.77856e-27	4.50152e-20
rs346252806	4	90798545	T	G	0.24	300	1.79843e-27	4.55181e-20
rs334064299	4	90724308	C	T	0.242475	299	1.80222e-27	4.5614e-20
rs338769799	4	90745422	T	C	0.241667	300	1.87265e-27	4.73966e-20
rs320664312	4	90745433	A	G	0.241667	300	1.87265e-27	4.73966e-20
rs335829774	4	90876689	T	C	0.235	300	1.88138e-27	4.76175e-20
rs327789436	4	90670881	A	G	0.241667	300	1.91198e-27	4.8392e-20
rs327539712	4	90748480	G	A	0.245	300	1.96481e-27	4.97292e-20
rs338707352	4	90748487	C	T	0.245	300	1.96481e-27	4.97292e-20
rs341873705	4	90606360	A	G	0.289298	299	1.99545e-27	5.05046e-20
rs341976928	4	90652547	A	G	0.236395	294	1.99947e-27	5.06064e-20
rs325045108	4	90870183	G	A	0.236667	300	2.021e-27	5.11513e-20
rs706523499	4	90743011	G	A	0.241667	300	2.11743e-27	5.35919e-20
rs690752950	4	90743012	A	G	0.241667	300	2.11743e-27	5.35919e-20

## Sheet: Hoja2
Name	CHR	POS	A1	A2	MAF	N	P	padj
rs793561911	4	90743524	-	TTCTGTTTGTGGGACCGGCCC	0.241667	300	1.25433e-30	3.1747e-23
rs713631040	4	90743532	A	G	0.241667	300	1.25433e-30	3.1747e-23
rs330141279	4	90743549	A	G	0.24	299	2.09442e-30	5.30096e-23
rs334016742	4	90796210	C	G	0.245	300	2.36332e-30	5.98154e-23
rs325087855	4	90681003	T	C	0.233333	300	3.55964e-30	9.00941e-23
rs328995216	4	90744910	G	T	0.246667	300	3.87398e-30	9.80501e-23
rs338992142	4	90743570	G	A	0.240803	298	4.33464e-30	1.09709e-22
rs322057211	4	90673382	A	G	0.23913	299	6.23659e-30	1.57847e-22
rs693961338	4	90801224	T	C	0.238333	300	6.6305e-30	1.67817e-22
rs331519256	4	90679310	T	C	0.244147	299	6.66685e-30	1.68737e-22
	4	90795240	AA	-	0.245	300	1.09582e-29	2.77351e-22
rs330530706	4	90746051	T	C	0.238333	300	1.1825e-29	2.9929e-22
rs335091057	4	90785722	G	A	0.240803	299	1.70928e-29	4.32617e-22
rs699391335	4	90795233	A	C	0.245819	299	1.71898e-29	4.35072e-22
rs330188787	4	90680920	A	G	0.241667	300	1.77966e-29	4.5043e-22
rs337722842	4	90678871	T	C	0.236667	300	2.14913e-29	5.43943e-22
rs344315628	4	90673815	A	G	0.241667	300	2.25355e-29	5.70371e-22
rs343516039	4	90672194	T	C	0.24	300	2.66438e-29	6.74352e-22
rs324312715	4	90777810	G	A	0.24	300	2.73613e-29	6.92512e-22
rs321311642	4	90668943	T	C	0.24	300	2.81336e-29	7.12059e-22
rs342532395	4	90679386	G	A	0.238333	300	2.93437e-29	7.42686e-22
rs1108242421	4	90789550	TTTG	A	0.241667	300	2.94023e-29	7.44169e-22
	4	90789553	G	*	0.241667	300	2.94023e-29	7.44169e-22
rs341595340	4	90802552	A	C	0.24	300	3.30269e-29	8.35908e-22
rs323116418	4	90671474	A	G	0.24	300	3.43662e-29	8.69805e-22
rs338577397	4	90673304	A	G	0.241667	300	3.49124e-29	8.83629e-22
rs337936166	4	90775676	C	A	0.231667	300	4.26729e-29	1.08005e-21
rs81382335	4	90674396	A	G	0.241667	300	4.44316e-29	1.12456e-21
rs334072060	4	90679351	A	G	0.24	300	4.73511e-29	1.19845e-21
rs324318050	4	90601700	A	G	0.29	300	4.77506e-29	1.20856e-21
rs332138600	4	90740099	C	T	0.241667	300	4.789e-29	1.21209e-21
rs334825540	4	90670672	G	A	0.242475	299	4.89475e-29	1.23886e-21
rs335929577	4	90742957	G	A	0.243333	300	5.02202e-29	1.27107e-21
rs331287030	4	90679158	G	A	0.241667	300	5.24274e-29	1.32693e-21
rs321717047	4	90786303	T	C	0.244863	292	5.30832e-29	1.34353e-21
rs343621669	4	90680903	A	G	0.243333	300	5.50814e-29	1.3941e-21
rs320745739	4	90680908	C	T	0.243333	300	5.50814e-29	1.3941e-21
rs326182067	4	90604440	G	A	0.291667	300	5.75297e-29	1.45607e-21
rs335310429	4	90747631	A	G	0.244147	299	6.55821e-29	1.65988e-21
rs331665981	4	90669000	A	C	0.24	300	6.91992e-29	1.75143e-21
rs328915461	4	90670316	A	G	0.24	300	7.24366e-29	1.83336e-21
rs336105910	4	90795547	C	A	0.238255	298	7.47437e-29	1.89176e-21
rs319363794	4	90678170	G	A	0.241667	300	8.65137e-29	2.18965e-21
rs329753015	4	90662767	A	G	0.275	300	8.79459e-29	2.2259e-21
rs1109559497	4	90870264	A	-	0.235	300	8.99407e-29	2.27639e-21
rs3476139421	4	90680175	C	T	0.241667	300	9.51043e-29	2.40708e-21
rs325745585	4	90680316	T	C	0.241667	300	9.51043e-29	2.40708e-21
rs335281268	4	90680322	C	T	0.241667	300	9.51043e-29	2.40708e-21
rs340650074	4	90747594	A	G	0.241667	300	1.05083e-28	2.65964e-21
rs323922741	4	90747609	A	G	0.241667	300	1.05083e-28	2.65964e-21
rs324808001	4	90659498	A	G	0.278333	300	1.06772e-28	2.70239e-21
rs334227278	4	90659514	A	G	0.278333	300	1.06772e-28	2.70239e-21
rs328971922	4	90749645	A	G	0.228956	297	1.08007e-28	2.73365e-21
rs345516680	4	90650919	T	C	0.273333	300	1.08126e-28	2.73666e-21
rs343041592	4	90790437	C	T	0.243333	300	1.12917e-28	2.85792e-21
rs331335984	4	90680693	T	C	0.245	300	1.18878e-28	3.00879e-21
rs342633022	4	90605247	G	A	0.293333	300	1.23036e-28	3.11403e-21
rs343728195	4	90772674	C	A	0.243333	300	1.23499e-28	3.12575e-21
rs700328244	4	90745521	T	C	0.24	300	1.27842e-28	3.23567e-21
rs691246133	4	90800654	G	T	0.243333	300	1.28907e-28	3.26262e-21
rs328329648	4	90678064	T	C	0.245	300	1.34213e-28	3.39692e-21
rs342704675	4	90746141	G	A	0.241667	300	1.34337e-28	3.40006e-21
rs339744558	4	90669287	A	G	0.242475	299	1.36821e-28	3.46293e-21
rs325384777	4	90739721	A	G	0.242475	299	1.37238e-28	3.47348e-21
rs320671270	4	90784654	C	G	0.242475	299	1.39194e-28	3.52299e-21
rs345845350	4	90741737	C	T	0.245	300	1.40543e-28	3.55713e-21
rs325453624	4	90741766	G	A	0.245	300	1.40543e-28	3.55713e-21
rs344211216	4	90747727	G	T	0.243333	300	1.4063e-28	3.55933e-21
rs338519562	4	90669877	G	A	0.243333	300	1.41062e-28	3.57027e-21
rs318615277	4	90670993	A	C	0.243333	300	1.41062e-28	3.57027e-21
rs81266335	4	90673775	G	C	0.243333	300	1.41062e-28	3.57027e-21
rs330320672	4	90677218	C	T	0.243333	300	1.41062e-28	3.57027e-21
rs332939895	4	90677727	C	T	0.243333	300	1.41062e-28	3.57027e-21
rs339260710	4	90678047	T	C	0.243333	300	1.41062e-28	3.57027e-21
rs345464072	4	90678057	T	G	0.243333	300	1.41062e-28	3.57027e-21
rs330638038	4	90679118	T	C	0.243333	300	1.41062e-28	3.57027e-21
rs336742326	4	90670021	G	A	0.240803	299	1.43189e-28	3.6241e-21
rs332780214	4	90764194	G	C	0.24	300	1.44045e-28	3.64576e-21
rs333510360	4	90669476	A	G	0.241667	300	1.44518e-28	3.65774e-21
rs345628377	4	90669483	A	G	0.241667	300	1.44518e-28	3.65774e-21
rs318325143	4	90746167	G	T	0.24	300	1.44711e-28	3.66262e-21
rs324788241	4	90678472	A	G	0.241667	300	1.45711e-28	3.68793e-21
rs345517468	4	90678602	G	A	0.241667	300	1.45711e-28	3.68793e-21
rs341358664	4	90675457	G	A	0.243333	300	1.52216e-28	3.85257e-21
rs337900095	4	90739731	G	A	0.243333	300	1.54004e-28	3.89783e-21
rs340932536	4	90672312	T	C	0.241667	300	1.56178e-28	3.95285e-21
rs344239670	4	90796473	T	C	0.245819	299	1.56458e-28	3.95994e-21
rs326795076	4	90745483	G	A	0.24	300	1.59291e-28	4.03164e-21
rs335773269	4	90745497	G	A	0.24	300	1.59291e-28	4.03164e-21
rs344914580	4	90748212	A	G	0.236667	300	1.62199e-28	4.10524e-21
rs320774441	4	90743456	T	C	0.24	300	1.7488e-28	4.4262e-21
rs333600893	4	90671486	A	T	0.236667	300	1.77884e-28	4.50223e-21
rs318249997	4	90604982	T	C	0.293333	300	1.85117e-28	4.68529e-21
rs332542644	4	90727617	T	G	0.245	300	1.89686e-28	4.80093e-21
rs342636560	4	90743780	A	G	0.245	300	1.89686e-28	4.80093e-21
rs343224912	4	90775431	G	A	0.245	300	1.89686e-28	4.80093e-21
rs339755870	4	90657240	T	C	0.28	300	1.89759e-28	4.80278e-21
rs327302449	4	90756272	A	G	0.243333	300	1.91078e-28	4.83617e-21
rs340175625	4	90800562	G	A	0.245	300	1.93855e-28	4.90645e-21
rs698810805	4	90786369	T	C	0.243197	294	1.9566e-28	4.95214e-21
rs341970030	4	90721108	C	T	0.243333	300	1.96581e-28	4.97545e-21
rs334815691	4	90747923	T	C	0.243333	300	1.99417e-28	5.04722e-21
	4	90747140	C	-	0.236667	300	1.99999e-28	5.06196e-21
rs323162770	4	90870781	A	T	0.235	300	2.02073e-28	5.11445e-21
rs699454560	4	90681063	T	C	0.24	300	2.03956e-28	5.16211e-21
rs331434799	4	90786581	T	G	0.243333	300	2.05717e-28	5.20668e-21
rs334504464	4	90672119	G	A	0.24	300	2.18044e-28	5.51867e-21
rs330997062	4	90727435	G	C	0.246667	300	2.22601e-28	5.63401e-21
rs345690112	4	90659610	A	T	0.28	300	2.22967e-28	5.64327e-21
rs318753458	4	90666512	G	A	0.28	300	2.22967e-28	5.64327e-21
rs326256237	4	90669999	G	A	0.23913	299	2.30922e-28	5.84461e-21
rs342270919	4	90741189	A	C	0.243333	300	2.31328e-28	5.85489e-21
rs343646810	4	90783040	T	C	0.240803	299	2.40886e-28	6.0968e-21
rs345953884	4	90721382	T	C	0.242475	299	2.42327e-28	6.13327e-21
rs80921580	4	90793426	G	A	0.243333	300	2.53081e-28	6.40546e-21
rs698532270	4	90742268	A	T	0.24	300	2.56239e-28	6.48538e-21
rs324701488	4	90679520	G	A	0.236667	300	2.59168e-28	6.55952e-21
rs334066949	4	90679526	T	C	0.236667	300	2.59168e-28	6.55952e-21
rs3473270426	4	90680058	C	T	0.238333	300	2.6374e-28	6.67523e-21
	4	90680072	AAATT	-	0.238333	300	2.6374e-28	6.67523e-21
rs344313211	4	90783322	A	G	0.241667	300	2.65641e-28	6.72335e-21
rs343606007	4	91020025	A	G	0.268333	300	2.65853e-28	6.72871e-21
	4	90741980	AGA	-	0.241667	300	2.68439e-28	6.79417e-21
	4	90741984	AACAGATAACAA	-	0.241667	300	2.68439e-28	6.79417e-21
rs340139513	4	90803136	T	C	0.241667	300	2.68528e-28	6.79642e-21
rs327373631	4	90666496	G	A	0.278333	300	2.70176e-28	6.83813e-21
rs344582893	4	90754713	C	T	0.241667	300	2.70678e-28	6.85083e-21
rs336849040	4	90776556	G	A	0.243333	300	2.79707e-28	7.07936e-21
rs346356703	4	90741897	G	C	0.243333	300	2.83012e-28	7.16301e-21
rs322530203	4	90658436	A	G	0.273333	300	2.91565e-28	7.37948e-21
rs3471011584	4	90747221	C	T	0.235	300	3.0363e-28	7.68485e-21
rs329801664	4	90788968	C	T	0.241667	300	3.1133e-28	7.87973e-21
rs339405374	4	90678427	T	C	0.24	300	3.14789e-28	7.96728e-21
rs330514423	4	90750050	A	G	0.241667	300	3.26074e-28	8.2529e-21
rs80806221	4	90800209	A	G	0.238333	300	3.41312e-28	8.63857e-21
	4	90747143	CTGTCGGAACTCTTTGTTTTGGCTGCACCCGGGGT	-	0.235786	299	3.50299e-28	8.86603e-21
rs339907087	4	90604871	A	G	0.258333	300	3.6077e-28	9.13105e-21
rs343833164	4	90673494	A	G	0.241667	300	3.64044e-28	9.21392e-21
rs338230808	4	90780221	G	A	0.243333	300	3.84953e-28	9.74312e-21
rs335376131	4	90721261	G	A	0.246667	300	3.8971e-28	9.86352e-21
rs337600737	4	90783314	G	A	0.24	300	4.09187e-28	1.03565e-20
rs330775313	4	90757592	T	C	0.241667	300	4.15603e-28	1.05189e-20
rs320881620	4	90743695	C	T	0.243333	300	4.18068e-28	1.05813e-20
rs322652547	4	90786921	C	T	0.243333	300	4.18068e-28	1.05813e-20
rs337306746	4	90602140	G	A	0.293333	300	4.28441e-28	1.08438e-20
rs327795154	4	90653043	A	G	0.275	300	4.34136e-28	1.09879e-20
rs81503838	4	90747322	C	T	0.24	300	4.43682e-28	1.12295e-20
rs345756212	4	90801503	G	T	0.244147	299	4.52271e-28	1.14469e-20
rs345568461	4	90602359	T	A	0.29097	299	4.64584e-28	1.17586e-20
rs334674482	4	90681039	A	G	0.241667	300	4.70027e-28	1.18963e-20
	4	90681088	-	CTGAAGTGGGACTCCTGTCCCCTCCTCTCCC	0.241667	300	4.70027e-28	1.18963e-20
rs329243771	4	90659351	G	T	0.271667	300	4.78143e-28	1.21018e-20
rs342055222	4	90789684	G	T	0.243333	300	4.80434e-28	1.21597e-20
rs324037264	4	90721138	C	A	0.245	300	4.91654e-28	1.24437e-20
rs81490069	4	90601955	A	G	0.295	300	4.93815e-28	1.24984e-20
rs3473082079	4	90747181	T	C	0.235	300	4.98151e-28	1.26082e-20
rs332283264	4	90604712	T	C	0.291667	300	5.22097e-28	1.32142e-20
rs324115002	4	90652563	G	A	0.238832	291	5.22186e-28	1.32165e-20
rs341568623	4	90604685	G	T	0.29	300	5.26785e-28	1.33329e-20
rs330463566	4	90743743	G	T	0.241667	300	5.28441e-28	1.33748e-20
rs321950010	4	90669182	T	C	0.241667	300	5.41273e-28	1.36996e-20
rs345835713	4	90672816	T	C	0.241667	300	5.41273e-28	1.36996e-20
rs319745340	4	90667678	A	G	0.281667	300	5.49931e-28	1.39187e-20
rs323222286	4	90653721	G	T	0.278333	300	5.52443e-28	1.39823e-20
rs333032390	4	90658648	T	C	0.276667	300	5.90872e-28	1.49549e-20
	4	90993890	AAAAAA	-	0.265	300	5.91599e-28	1.49733e-20
rs335496824	4	90671435	C	T	0.243333	300	5.94574e-28	1.50486e-20
rs710494644	4	90753975	C	T	0.241667	300	6.09592e-28	1.54287e-20
rs691562447	4	90753977	T	C	0.241667	300	6.09592e-28	1.54287e-20
rs328681200	4	90788767	G	C	0.241667	300	6.13065e-28	1.55166e-20
rs331593766	4	90670102	T	C	0.241667	300	6.1861e-28	1.5657e-20
rs318263950	4	90670132	T	C	0.241667	300	6.1861e-28	1.5657e-20
rs328889808	4	90678300	A	C	0.241667	300	6.1861e-28	1.5657e-20
rs81382334	4	90678339	C	T	0.241667	300	6.1861e-28	1.5657e-20
rs336956873	4	90760905	C	G	0.24	300	6.24219e-28	1.57989e-20
rs342337479	4	90724362	T	C	0.235786	299	6.72796e-28	1.70284e-20
rs325677762	4	90669837	C	A	0.24	300	6.78492e-28	1.71726e-20
rs322268659	4	90681052	T	C	0.243333	300	7.04325e-28	1.78264e-20
rs343651392	4	90750143	C	T	0.243333	300	7.19868e-28	1.82198e-20
rs323052996	4	90750172	T	C	0.243333	300	7.19868e-28	1.82198e-20
rs344029413	4	90660028	A	G	0.278333	300	7.40676e-28	1.87464e-20
rs322416302	4	90747855	T	C	0.24	300	7.4768e-28	1.89237e-20
rs338682137	4	90870170	T	G	0.235	300	7.56624e-28	1.91501e-20
rs332781841	4	90781082	T	C	0.238333	300	7.59452e-28	1.92217e-20
rs319131353	4	90749445	A	G	0.23	300	7.7756e-28	1.968e-20
rs322600571	4	90870704	A	G	0.235	300	7.83377e-28	1.98272e-20
rs318391230	4	90749000	A	G	0.23913	299	7.96849e-28	2.01682e-20
rs338348119	4	90743161	A	T	0.243333	300	8.18348e-28	2.07123e-20
rs329932569	4	90755885	T	C	0.243333	300	8.24859e-28	2.08771e-20
rs325138365	4	90755904	G	A	0.243333	300	8.24859e-28	2.08771e-20
rs330711357	4	90776786	A	G	0.243333	300	8.4245e-28	2.13223e-20
rs327605851	4	90751029	T	C	0.241667	300	8.44906e-28	2.13845e-20
rs81382333	4	90678557	G	A	0.238333	300	8.50926e-28	2.15369e-20
rs329848826	4	90655540	A	T	0.278333	300	8.70576e-28	2.20342e-20
rs346131359	4	90652871	A	G	0.276667	300	8.73151e-28	2.20994e-20
rs342985753	4	90775937	A	G	0.235786	299	8.76473e-28	2.21834e-20
rs322960241	4	90746619	A	G	0.24	300	8.8036e-28	2.22818e-20
rs326840126	4	90676058	T	C	0.243333	300	8.81234e-28	2.23039e-20
rs318769950	4	90742088	T	C	0.243333	300	9.0821e-28	2.29867e-20
rs709068311	4	90674219	-	CA	0.241667	300	9.56012e-28	2.41966e-20
rs329642965	4	90759748	T	C	0.248333	300	9.66221e-28	2.4455e-20
rs319231005	4	90773517	A	G	0.24	300	9.68462e-28	2.45117e-20
rs332655886	4	90653889	A	G	0.276667	300	1.01283e-27	2.56346e-20
rs344814529	4	90653909	C	T	0.276667	300	1.01283e-27	2.56346e-20
rs319086475	4	90757677	A	G	0.245	300	1.01975e-27	2.58098e-20
rs345872356	4	90669811	G	A	0.24	300	1.04828e-27	2.65319e-20
rs691141991	4	90653099	G	T	0.275168	298	1.08103e-27	2.73608e-20
rs1111465932	4	90870943	A	-	0.230769	299	1.13074e-27	2.86189e-20
rs332283350	4	90744645	A	G	0.238333	300	1.1799e-27	2.98632e-20
rs703271261	4	90744653	A	G	0.238333	300	1.1799e-27	2.98632e-20
rs790885687	4	90744663	-	C	0.238333	300	1.1799e-27	2.98632e-20
rs321042593	4	90760948	C	T	0.245	300	1.19365e-27	3.02112e-20
rs329160712	4	90655836	C	G	0.278333	300	1.20156e-27	3.04114e-20
rs333548703	4	90721147	T	C	0.243333	300	1.22727e-27	3.10621e-20
rs343357804	4	90761686	C	A	0.243333	300	1.24456e-27	3.14997e-20
rs709108380	4	90746764	T	C	0.243333	300	1.25074e-27	3.16561e-20
rs326328091	4	90743061	C	T	0.243333	300	1.26363e-27	3.19824e-20
rs333628823	4	90743106	C	T	0.243333	300	1.26363e-27	3.19824e-20
rs341873884	4	90743113	G	A	0.243333	300	1.26363e-27	3.19824e-20
rs328924197	4	90743115	T	C	0.243333	300	1.26363e-27	3.19824e-20
rs1108087604	4	90743119	G	-	0.243333	300	1.26363e-27	3.19824e-20
rs3473591285	4	90746885	T	C	0.246667	300	1.35767e-27	3.43625e-20
rs326903010	4	90748300	C	G	0.243333	300	1.40301e-27	3.551e-20
rs338565935	4	90645328	T	C	0.29	300	1.57963e-27	3.99803e-20
rs333809263	4	90653109	A	T	0.274247	299	1.60307e-27	4.05735e-20
rs1110229118	4	90754582	-	T	0.241667	300	1.60774e-27	4.06917e-20
rs335035259	4	90873934	C	T	0.233333	300	1.62645e-27	4.11653e-20
rs336614747	4	90749436	C	T	0.230769	299	1.63608e-27	4.1409e-20
rs789778036	4	90744733	-	A	0.24	300	1.63816e-27	4.14617e-20
	4	90742274	T	-	0.238333	300	1.68347e-27	4.26085e-20
	4	90742278	T	-	0.238333	300	1.68347e-27	4.26085e-20
	4	90742282	T	-	0.238333	300	1.68347e-27	4.26085e-20
rs336241929	4	90748401	G	A	0.241667	300	1.71309e-27	4.33581e-20
rs325749536	4	90984755	T	C	0.240803	299	1.73916e-27	4.4018e-20
rs324116093	4	90742614	T	A	0.243333	300	1.76091e-27	4.45685e-20
rs343961444	4	90878303	A	T	0.235	300	1.77856e-27	4.50152e-20
rs327458999	4	90878307	G	A	0.235	300	1.77856e-27	4.50152e-20
rs346252806	4	90798545	T	G	0.24	300	1.79843e-27	4.55181e-20
rs334064299	4	90724308	C	T	0.242475	299	1.80222e-27	4.5614e-20
rs338769799	4	90745422	T	C	0.241667	300	1.87265e-27	4.73966e-20
rs320664312	4	90745433	A	G	0.241667	300	1.87265e-27	4.73966e-20
rs335829774	4	90876689	T	C	0.235	300	1.88138e-27	4.76175e-20
rs327789436	4	90670881	A	G	0.241667	300	1.91198e-27	4.8392e-20
rs327539712	4	90748480	G	A	0.245	300	1.96481e-27	4.97292e-20
rs338707352	4	90748487	C	T	0.245	300	1.96481e-27	4.97292e-20
rs341873705	4	90606360	A	G	0.289298	299	1.99545e-27	5.05046e-20
rs341976928	4	90652547	A	G	0.236395	294	1.99947e-27	5.06064e-20
rs325045108	4	90870183	G	A	0.236667	300	2.021e-27	5.11513e-20
rs706523499	4	90743011	G	A	0.241667	300	2.11743e-27	5.35919e-20
rs690752950	4	90743012	A	G	0.241667	300	2.11743e-27	5.35919e-20
